# Supplementary material for: Functional Redundancy in Perchlorate and Nitrate Electron Transport Chains and Rewiring Respiratory Pathways to Alter Terminal Electron Acceptor Preference
Source: Front Microbiol. 2018 Mar 6;9:376. doi: 10.3389/fmicb.2018.00376 (PMC5845722; doi:10.3389/fmicb.2018.00376)
Supplement: Table S1 — Primers used in this study; the names of all primers and sequences used in this study are listed here; a brief description of the primer is also supplied. [file Table1.XLSX]

## Sheet: primer for paper1
Primer ID	Primer Sequence or Reference	Brief Description of Primer
napA a	GNNGAATTCCTGTAGGCATGCCAGGAGAC	deletion of napA
napA b	GNNACTAGTCTTGATAAAGTCGCGACGGGT	deletion of napA
napA c	GNNACTAGTCTGGTCTTCGTGCCCTTCTTC	deletion of napA
napA d	GNNGGATCCGGGAATGAACATGCTGTGGC	deletion of napA
napC a	GNNGAATTCCTGGGCTACACCCTGCTG	deletion of napC
napC b	GNNACTAGTCTTCTTGAGGGTGGCCCAAAG	deletion of napC
napC c	GNNACTAGTCACAAACCCCAGAACATGCC	deletion of napC
napC d	GNNGGATCCGTGAATGGCGAAGCCGAAG	deletion of napC
napo a	GNNGAATTCTTCCAGTGTTTAGGCAGCGT	deletion of napO
napo b	GNNACTAGTGATGGCGGTTTGCTTGAAC	deletion of napO
napo c	GNNACTAGTCACCACGTTTCCTTCGGCTA	deletion of napO
napo d	GNNGGATCCCCGGCTGCTGTATGAGGAAA	deletion of napO
napGH a	GNNGAATTCCAGCAGGTCAAGCCCCAG	deletion of napG and napH
napGH b	GNNACTAGTAGGGGAGTTGGAAAGATCGC	deletion of napG and napH
napGH c	GNNACTAGTCAGACAGACCATCGCAAGACC	deletion of napG and napH
napGH d	GNNGGATCCTGCTGGATGCCGAGAACTTT	deletion of napG and napH
PS0143a	Melnyk et al 2013	deletion of pcrO
PS0143b	Melnyk et al 2013	deletion of pcrO
PS0143c	Melnyk et al 2013	deletion of pcrO
PS0143d	Melnyk et al 2013	deletion of pcrO
PS0144a	Melnyk et al 2013	deletion of pcrQ
PS0144b	Melnyk et al 2013	deletion of pcrQ
PS0144c	Melnyk et al 2013	deletion of pcrQ
PS0144d	Melnyk et al 2013	deletion of pcrQ
pcrQ comF	GNNGGATCCTTAAGTATGCCAATTTAATGAAAAACATTCTCAAATCG	Complementation with pcrQ
pcrQ comR	GNNACTAGTCGATAATTGGTGTCAGGGATATGCG	Complementation with pcrQ
pcrO comF	GNNGGATCCAATCGTCTGGAGTATTTAAATGAAAAAAAGTGC	Complementation with pcrO
pcrO comR	GNNACTAGTAAAACGCCCTCTGCATTTCG	Complementation with pcrO
napC comF	GNNGGATCCCAGGGAGAGAAAGCGCATCATG	Complementation with napC
napC comR	GNNACTAGTGGATTCGACGCAGATTACTCGTC	Complementation with napC
napO comF	GNNGGATCCAGAATGGAGAGTTACACCATGTTCAAG	Complementation with napO
napO comR	GNNACTAGTCCAACTCGCGAAGATTTGCG	Complementation with napO
nap-promoterF	GNNGAATTCCTGTAGGCATGCCAGGAGAC	construction of nap promoter fragment
nap-promoterR	GNNGGATCCGGATGATTCCCCCAATCGGC	construction of nap promoter fragment
