# Supplementary material for: Functional Redundancy in Perchlorate and Nitrate Electron Transport Chains and Rewiring Respiratory Pathways to Alter Terminal Electron Acceptor Preference
Source: Front Microbiol. 2018 Mar 6;9:376. doi: 10.3389/fmicb.2018.00376 (PMC5845722; doi:10.3389/fmicb.2018.00376)
Supplement: Table S3 — Plasmids used in this study; plasmids are listed here by name, and the markers carried are described, along with a brief description and source. [file Table3.XLSX]

## Sheet: Strains
Strain Name	Date Made	Species	derived from	Source	Plasmid	Genotype	Marker	Location	Additional Notes	backup?
OW1	6.10.14	E.Coli	XL1 blues	OW	topo entry vector	pcrR RR domain deletion	Spc	OW box1	deletion from amino acid 2 to 136
OW2	6.10.14	E.Coli	XL1 blues	OW	topo entry vector	pcrR RR domain deletion	Spc	OW box1	back up for OW1
OW6	8.3.14	E.Coli	XL1 blues	OW	pOW1		Kan	#REF!
OW7	8.14.14	PS	WTPS	OW	none	Δdsui_0508 napA	N/A	OW box2	see napA-abc3d4.ape
OW8	8.21.14	PS	RAM22	OW	pOW2	pcrR phosphorylation domain deletion	Kan	OW box1	see pcrR101'.ape
OW9	8.21.14	PS	RAM22	OW	pOW3	pcrR D58E mutation	Kan	OW box2	see pcrR103.ape
OW10	11.25.2014	PS	WTPS	OW	N/A	ΔmenA deletion	N/A	OW box2
OW11	11.25.2014	PS	WTPS	OW	N/A	ΔubiD deletion	N/A	OW box2
OW12	11.25.2014	PS	WTPS	OW	N/A	ΔubiX deletion	N/A	OW box2
OW13	11.25.2014	PS	WTPS	OW	N/A	ΔDsui_1177 napO	N/A	OW box2
OW14	11.25.2014	E.coli	XL1Blues	OW	pBBr1MCS2	WT empty vector	Kan	OW box2	EV
OW15	11.25.2014	PS	RAM24	OW	pOW3	ΔDsui_0152 (pcrP) :: pcrR*	Kan	OW box2
OW16	11.25.2014	PS	RAM25	OW	pOW3	ΔDsui_0151 (pcrS) :: pcrR*	Kan	OW box2
OW17	12.2.2014	PS	RAM38	OW	none	ΔDsui_0143 pcrO, ΔDsui_1177 napO	N/A	OW box2
OW18	12.4.2014	E.Coli	XL1 blues	OW	pNTPS138	WT + empty vector	Kan	OW box2	EV
OW19	12.31.2014	PS	RAM35	OW	none	ΔpcrA(dsui_0149) ΔnapC (dsui_1176)	N/A	OW box2
OW20	12.31.2014	PS	RAM35	OW	none	ΔpcrA(dsui_0149) ΔnapO (dsui_1177)	N/A	OW box2
OW21	12.31.2014	PS	OW10	OW	none	ΔmenA (dsui_3320) ΔnapGH (dsui_0509, dsui_0510)	N/A	OW box2
OW22	12.31.2014	PS	WTPS	OW	none	ΔnapGH (dsui_0509, dsui_0510)	N/A	OW box2
OW23	2.1.2015	PS	OW19	OW	pBBr1MCS2	ΔpcrA(dsui_0149) ΔnapC (dsui_1176) + EV	Kan	OW box2		y
OW24	2.1.2015	PS	OW19	OW	pOW19	ΔpcrA(dsui_0149) ΔnapC (dsui_1176) + napApromoter pcrQ	Kan	OW box2		y
OW25	2.1.2015	PS	OW20	OW	pBBr1MCS2	ΔpcrA(dsui_0149) ΔnapO (dsui_1177) +EV	Kan	OW box2		y
OW26	2.1.2015	PS	OW20	OW	pOW20	ΔpcrA(dsui_0149) ΔnapO (dsui_1177) + napApromoter pcrO	Kan	OW box2		y
OW27	2.1.2015	E.Coli	XL1Blues	OW	pOW16	Dsui_1318 deletion plasmid	Kan	OW box2		n
OW28	2.1.2015	E.Coli	XL1Blues	OW	pOW17	Dsui_1646 deletionplasmid	Kan	OW box2		n
OW29	2.1.2015	E.Coli	XL1Blues	OW	pOW18	Dsui_3527 deletion plasmid	Kan	OW box2		n
OW30	10.11.2015	PS	WTPS	OW	none	pcrP transmembrane domain deletion	N/A
OW31	3.10.2015	PS	WTPS	OW	none	pcrP PAS4 domain truncation	N/A	OW box2
OW32	10.11.2015	PS	WTPS	OW	none	pcrP PAS9 domain truncation	N/A
OW33	3.10.2015	PS	WTPS	OW	none	pcrS sensor domain truncation	N/A	OW box2
OW34				OW		pcrS transmembrane domain deletion	N/A
OW35	3.10.2015	PS	WTPS	OW	none	Dsui_1318 deletion	N/A	OW box2
OW36	3.10.2015	PS	WTPS	OW	none	Dsui_1646 deletion	N/A	OW box2
OW37						pcrP TU	N/A				not making it no more
OW38	3.30.2015	PS	WTPS	OW	none	ΔDsui_1176 (napC) Δdsui_1177 napO	N/A	OW box2		Y			1259
OW39	2.21.2015	PS	RAM125	OW	none	ΔDsui_1176 (napC) Δ Dsui_0143 pcrO	N/A	OW box2		Y			12551
OW40	2.25.2015	PS	RAM51	OW	none	ΔDsui_0144 (pcrQ) Δ Dsui_1177 napO	N/A	OW box2		Y			519
OW41	3.19.2015	PS	OW19	OW	pOW31	ΔpcrA(dsui_0149) ΔnapC (dsui_1176) +napCpromoter_pcrQ	Kan	OW box2		Y
OW42	3.19.2015	PS	OW19	OW	pOW33	ΔpcrA(dsui_0149) ΔnapC (dsui_1176) +napCpromoter_napC	Kan	OW box2		Y
OW43	3.19.2015	PS	OW20	OW	pOW32	ΔpcrA(dsui_0149) ΔnapO (dsui_1177) +napCpromoter_pcrO	Kan	OW box2		Y
OW44	3.19.2015	PS	OW20	OW	pOW34	ΔpcrA(dsui_0149) ΔnapO (dsui_1177) +napCpromoter_napO	Kan	OW box2		Y
OW45	3.19.2015	PS	OW20	OW	pOW36	ΔpcrA(dsui_0149) ΔnapO (dsui_1177) + Dsui_2256 promoter_pcrO	Kan	OW box2		Y
OW46	4.4.2015	PS	RAM51	OW	pOW26	ΔDsui_0144 (pcrQ) +pcrApromoter_pcrQ	Kan	OW box2		Y
OW47	3.30.2015	PS	RAM51	OW	pOW28	ΔDsui_0144 (pcrQ) + pcrApromoter_napC	Kan	OW box2		Y
OW48	4.4.2015	PS	RAM38	OW	pOW27	ΔDsui_0143 (pcrO) + pcrApromoter_pcrO	Kan	OW box2		Y
OW49	3.30.2015	PS	RAM38	OW	pOW29	ΔDsui_0143 (pcrO) + pcrApromoter_napO	Kan	OW box2		Y
OW50	4.4.2015	PS	WTPS	OW	pOW37	WTPS with napAprom_napB_C6xHis	Kan	OW box2	for NapB purification	Y
OW51	5.17.2015	PS	WTPS	OW	pOW38	WTPS with napAprom_napA_C6xHis	Kan	OW box2	for NapA purification	Y
OW52	6.12.2015	PS	RAM126	OW	pBBr1MCS2	ΔpcrQ (Dsui_0144) ΔnapC (Dsui_1176) +EV	Kan	OW box2		Y
OW53	6.12.2015	PS	RAM126	OW	pOW26	ΔpcrQ (Dsui_0144) ΔnapC (Dsui_1176) +pcrApromoter_pcrQ	Kan	OW box2		Y
OW54	6.12.2015	PS	RAM126	OW	pOW28	ΔpcrQ (Dsui_0144) ΔnapC (Dsui_1176) +pcrApromoter_napC	Kan	OW box2		Y
OW55	6.12.2015	PS	RAM126	OW	pOW31	ΔpcrQ (Dsui_0144) ΔnapC (Dsui_1176) +napCpromoter_pcrQ	Kan	OW box2		Y
OW56	6.12.2015	PS	RAM126	OW	pOW33	ΔpcrQ (Dsui_0144) ΔnapC (Dsui_1176) +napCpromoter_napC	Kan	OW box2		Y
OW57	6.12.2015	PS	OW17	OW	pBBr1MCS2	ΔDsui_0143 pcrO, ΔDsui_1177 napO +EV	Kan	OW box2		Y
OW58	6.12.2015	PS	OW17	OW	pOW27	ΔDsui_0143 pcrO, ΔDsui_1177 napO + pcrApromoter_pcrO	Kan	OW box2		Y
OW59	6.12.2015	PS	OW17	OW	pOW29	ΔDsui_0143 pcrO, ΔDsui_1177 napO + pcrApromoter_napO	Kan	OW box2		Y
OW60	6.12.2015	PS	OW17	OW	pOW32	ΔDsui_0143 pcrO, ΔDsui_1177 napO + napCpromoter_pcrO	Kan	OW box2		Y
OW61	6.12.2015	PS	OW17	OW	pOW34	ΔDsui_0143 pcrO, ΔDsui_1177 napO + napCpromoter_napO	Kan	OW box2		Y
OW62	6.24.2015	E.Coli	XL1 blues	OW	pOW26	plasmid cow	Kan	OW box2		N
OW63	6.24.2015	E.Coli	XL1 blues	OW	pOW27	plasmid cow	Kan	OW box2		N
OW64	6.24.2015	E.Coli	XL1 blues	OW	pOW28	plasmid cow	Kan	OW box2		N
OW65	6.24.2015	E.Coli	XL1 blues	OW	pOW29	plasmid cow	Kan	OW box2		N
OW66	6.24.2015	E.Coli	XL1 blues	OW	pOW39	plasmid cow	Kan	OW box2		N
OW67	6.24.2015	E.Coli	XL1 blues	OW	pOW41	plasmid cow	Kan	OW box2		N
OW68	7.5.2015	PS	RAM126	OW	pOW43	ΔpcrQ (Dsui_0144) ΔDsui_1176 (pcrQ nitrate homolog?)::Dsui_0167promoter_pcrQRBS_pcrQ	Kan	OW box2
OW69	7.5.2015	PS	RAM126	OW	pOW44	ΔpcrQ (Dsui_0144) ΔDsui_1176 (pcrQ nitrate homolog?)::Dsui_0167promoter_napCRBS_napC	Kan	OW box2
OW70	7.5.2015	PS	OW17	OW	pOW45	ΔDsui_0143 pcrO, ΔDsui_1177 napO::Dsui_0167promoter_pcrORBS_pcrO	Kan	OW box2
OW71	7.5.2015	PS	OW17	OW	pOW46	ΔDsui_0143 pcrO, ΔDsui_1177 napO::Dsui_0167promoter_napORBS_napO	Kan	OW box2
OW72	7.5.2015	PS	XL1 blues	OW	pRAM42	plasmid cow	Spec	OW box3
OW73	7.5.2015	PS	XL1 blues	OW	pRAM43	plasmid cow	Spec	OW box3
OW74	7.5.2015	PS	XL1 blues	OW	pRAM44	plasmid cow	kan	OW box3
OW75		PS	OW17	OW	None	ΔDsui_0143 pcrO, ΔDsui_1177 napO, ΔpcrA	None	OW box3
OW76	7.29.2015	PS	RAM126	OW	None	ΔpcrQ (Dsui_0144) ΔDsui_1176 (pcrQ nitrate homolog?), ΔpcrA	None	OW box3
OW77	7.29.2015	PS	OW38	OW	None	ΔDsui_1176 (napC) Δdsui_1177 napO, ΔpcrA	None	OW box3	ΔnapC napO pcrA
OW78	7.29.2015	PS	OW39	OW	None	ΔDsui_1176 (napC) Δ Dsui_0143 pcrO, ΔpcrA	None	OW box3	ΔnapC pcrO pcrA
OW79	7.29.2015	PS	OW40	OW	None	ΔDsui_0144 (pcrQ) Δ Dsui_1177 napO, ΔpcrA	None	OW box3	ΔpcrQ napO pcrA
OW80	7.29.2015	PS	RAM82	OW	None	ΔDsui_0144 (napC-like) ΔDsui_0143 (ebdC-like), ΔpcrA	None	OW box3	ΔpcrQ pcrO pcrA
OW81	7.29.2015	PS	OW36	OW	None	Dsui_1646 deletion, ΔnapA	None	OW box3
OW82	9.17.2015	E.coli	XL1 blues	OW	pOW52	plasmid cow	Kan	OW box3
OW83	9.17.2015	E.coli	XL1 blues	OW	pOW53	plasmid cow	Kan	OW box3
OW84	10.9.2015	E.coli	E.coli Tuner?	OW	none	for ecoli expression	none	OW box3
OW85	10.9.2015	E.coli	XL1 blues	OW	pOW54	STM plasmic cow	Kan	OW box3
OW86	10.9.2015	E.coli	XL1 blues	OW	pOW55	PTM plasmic cow	Kan	OW box3
OW87	10.9.2015	E.coli	XL1 blues	OW	pOW56	P9 plasmic cow	Kan	OW box3
OW88	10.9.2015	E.coli	XL1 blues	OW	pOW57	Ptu plasmic cow	Kan	OW box3
OW89	10.16.2015	E.coli	Tuner	OW	pET51b	empty vector	amp	OW box3
OW90	10.16.2015	E.coli	Tuner	OW	pICC49	RFP arabinose inducible	Kan	OW box3
OW91	10.16.2015	E.coli	Tuner	OW	PICC63	cld expression arabinose inducible	Kan	OW box3
OW92	10.16.2015	E.coli	XL1blue	OW	pICC63	cow	Kan	OW box3
OW93	10.21.2015	E.coli	LMG194	OW	PICC48	expression of Cld and cyto from pBAD	Kan	OW box3
OW94	10.21.2015	E.coli	LMG194	OW	PICC49	exxpression of RFP from pBAD	Kan	OW box3
OW95	10.21.2015	E.coli	LMG194	OW	PICC63	expression of Cld from pBAD	Kan	OW box3
LMG194	10.21.2015	E.coli	???	IAF	none	no araE, for pBAD induction similar to TOP10	none	OW box3
OW96	10.29.2015	E.coli	XL1 blues	OW	pOW59	cow PS cld expression full cld	amp	OW box3
OW97	10.29.2015	E.coli	XL1 blues	OW	pOW60	cowPS cld expression no signal peptide	amp	OW box3
OW98	10.29.2015	E.coli	Tuner	OW	pOW59	PS cld expression full cld	amp	OW box3
OW99	10.29.2015	E.coli	Tuner	OW	pOW60	PS cld expression no signal peptide	amp	OW box3
OW100	10.29.2015	E.coli	Tuner	OW	from Zack pTE31??? Bad plasmid	phenotyoe doesn’t match geneotype. Hopefully expessing gfp	kan	OW box3
OW101	11.5.2015	MR1	WT	OW	pICC49	expression of RFP from pBAD	kan	OW box3
OW102	11.5.2015	MR1	WT	OW	pICC63	expression of Cld from pBAD	kan	OW box3
OW103	2.22.2015	E.Coli	OW95	OW	pICC63	expression of Cld from pBAD evolved 1 tolerate more chlorite	kan	OW box3
OW104	2.22.2015	E.Coli	OW95	OW	pICC63	expression of Cld from pBAD evolved 2 tolerate more chlorite	kan	OW box3
OW105	2.22.2015	E.Coli	OW95	OW	pICC63	expression of Cld from pBAD evolved 3 super tolerate more chlorite but need induction. Not isogenic	kan	OW box3
OW106	2.22.2015	E.Coli	LMG194	OW	pOW61	expression of pBAD driving cld (no cld promoter) no signal sequence a	kan	OW box3
OW107	2.22.2015	E.Coli	LMG194	OW	pOW62	expression of pBAD driving cld (no cld promoter) no signal sequence b	kan	OW box3
OW108	3.15.2016	E.Coli	OW105	OW	pOW64	aka 105-1,isolate from OW105, super resist to chlorite	kan	OW box3
OW109	3.15.2016	E.Coli	OW105	OW	pOW65	aka 105-5,isolate from OW105, super resist to chlorite	kan	OW box3
OW110	3.15.2016	E.Coli	OW105	OW	???	aka 105-15,isolate from OW105, super resist to chlorite	kan	OW box3
OW111	3.15.2016	E.Coli	LMG194	OW	pOW63	minipreped plasmid from OW95 then transformed into LMG194wt	kan	OW box3
OW112	3.15.2016	E.Coli	LMG194	OW	pOW64	minipreped plasmid from OW108 then transformed into LMG194wt	kan	OW box3
OW113	3.15.2016	E.Coli	LMG194	OW	pOW65	minipreped plasmid from OW109 then transformed into LMG194wt	kan	OW box3
OW114	5.5.2016	E.Coli	LMG194	OW	pOW67	pBAD_Cld_RFP	kan	OW box3
OW115	5.5.2016	E.Coli	LMG194	OW	pOW68	pBAD_RFP_Cld	kan	OW box3	strawbarry creek exp workhorse
OW116	2.22.2015	E.Coli	LMG194	OW	pOW61	expression of pBAD driving cld (no cld promoter) no signal sequence a	kan	OW box3
OW117						best for chemostats

## Sheet: plasmids
Plasmid	Markers	Description	Source or Reference
pOW12	KanR , SucS	pNPTS138 with napGH deletion insert	This study
pOW26	KanR	pRAM62 with pcrQ	This study
pOW27	KanR	pRAM62 with pcrO	This study
pOW28	KanR	pRAM62 with napC	This study
pOW29	KanR	pRAM62 with napO	This study
pOW30	KanR	pBBR1MCS2 with napC promoter	This study
pOW31	KanR	pOW30 with pcrQ	This study
pOW32	KanR	pOW30 with pcrO	This study
pOW33	KanR	pOW30 with napC	This study
pOW34	KanR	pOW30 with napO	This study
pOW35	KanR , SucS	pNPTS138 with napCO deletion insert	This study
pOW9	KanR , SucS	pNPTS138 with napO deletion insert	This study
pRAM44	KanR , SucS	pNPTS138 with PcrA deletion insert	Melnyk et al 2013
pRAM51	KanR , SucS	pNPTS138 with PcrO deletion insert	Melnyk et al 2013
pRAM55	KanR , SucS	pNPTS138 with PcrQ deletion insert	Melnyk et al 2013
pRAM62	KanR	pBBR1MCS2 with pcrA promoter	Melnyk et al 2013
pRAM74	KanR , SucS	pNPTS138 with PcrQO deletion insert	This study
pRAM94	KanR , SucS	pNPTS138 with napC deletion insert	This study
