# Supplementary material for: Functional Redundancy in Perchlorate and Nitrate Electron Transport Chains and Rewiring Respiratory Pathways to Alter Terminal Electron Acceptor Preference
Source: Front Microbiol. 2018 Mar 6;9:376. doi: 10.3389/fmicb.2018.00376 (PMC5845722; doi:10.3389/fmicb.2018.00376)
Supplement: Table S4 — Specific growth rates (hr−1) of different mutants in Figure 2. [file Table4.XLSX]

## Sheet: Sheet1
Genotype	growth rate (nirate)	growth rate (perchlorate)	growth rate (diauxic nitrate)	growth rate (diaxuic perchlorate)
wild-type	0.247±0.006	0.197±0.009	0.273±0.044	0.167±0.016
ΔpcrQ	0.215±0.004	0	0.224±0.008	0.167±0.008
ΔpcrO	0.239±0.008	0	0.201±0.003	0.206±0.009
ΔnapC	0	0.251±0.008	0.137±0.003	0.201±0.017
ΔnapO	0	0.170±0.033	0.199±0.033	0.141±0.030
ΔpcrA	0.290±0.009	0	0.213±0.063	0
ΔnapCΔpcrA	0	0	0.214±0.082	0
ΔnapOΔpcrA	0	0	0.070±0.018	0
