# Supplementary material for: Functional Redundancy in Perchlorate and Nitrate Electron Transport Chains and Rewiring Respiratory Pathways to Alter Terminal Electron Acceptor Preference
Source: Front Microbiol. 2018 Mar 6;9:376. doi: 10.3389/fmicb.2018.00376 (PMC5845722; doi:10.3389/fmicb.2018.00376)
Supplement: Table S5 — Specific growth rates (hr−1) of different mutants in Figures 3A,B. [file Table5.XLSX]

## Sheet: Sheet1
Genotype	growth rate (nirate)	growth rate (perchlorate)	growth rate (diauxic nitrate)	growth rate (diaxuic perchlorate)	growth rate (aerobic)
wild-type	0.300±0.01	0.355±0.091	0.167±0.006	0.110±0.004	0.560±0.007
ΔpcrQΔnapC	0	0	0	0	0.579±0.007
ΔpcrOΔnapO	0	0	0	0	0.575±0.007
